# Supplementary material for: Green Synthesis of NiO-SnO2 Nanocomposite and Effect of Calcination Temperature on Its Physicochemical Properties: Impact on the Photocatalytic Degradation of Methyl Orange
Source: Molecules. 2022 Dec 1;27(23):8420. doi: 10.3390/molecules27238420 (PMC9737821; doi:10.3390/molecules27238420)
Supplement: Supplementary file 1 [file molecules-27-08420-s001.zip]

Archive with 1 entries (1 files):
- molecules-1955575-supplementary.pdf
